# Supplementary material for: Necrotizing enterocolitis is associated with acute brain responses in preterm pigs
Source: J Neuroinflammation. 2018 Jun 9;15:180. doi: 10.1186/s12974-018-1201-x (PMC5994241; doi:10.1186/s12974-018-1201-x)
Supplement: Supplementary file 3 — Table S2. Differentially expressed genes (DEGs) between Co-NEC and No-NEC groups. Listed are all the identified DEGs (q value < 0.2), with corresponding location, average FPKM in each group, the (base 2) log of the fold change, the value of the test statistic from Cufflinks, the uncorrected p-value and FDR-adjusted p-value (q value). Table S3. Differentially expressed genes (DEGs) between Si-NEC and No-NEC groups. Listed are all the identified DEGs (q value < 0.2), with corresponding location, average FPKM in each group, the (base 2) log of the fold change, the value of the test statistic from Cufflinks, the uncorrected p-value and FDR-adjusted p-value (q value). Table S4. Differentially expressed genes (DEGs) between Si-NEC and Co-NEC groups. Listed are all the identified DEGs (q value < 0.2), with corresponding location, average FPKM in each group, the (base 2) log of the fold change, the value of the test statistic from Cufflinks, the uncorrected p-value and FDR-adjusted p-value (q value). Table S5. Gene ontology enrichment analysis of DEGs between NEC and No-NEC groups. Listed are enriched gene ontology terms, corrected p-values and involved genes. Table S6. List of gene names, primer sequences and amplicon length of all primers, used in the study. *, reference genes. (XLSX 61 kb) [file 12974_2018_1201_MOESM3_ESM.xlsx]

## Sheet: Table Legends
Additional file Table Legends
Table S2: Differentially expressed genes (DEGs) between Co-NEC and No-NEC groups. Listed are all the identified DEGs (q-value<0.2), with corresponding location, average FPKM in each group, the (base 2) log of the fold change, the value of the test statistic from Cufflinks, the uncorrected p-value and FDR-adjusted p-value (q-value).
Table S3: Differentially expressed genes (DEGs) between Si-NEC and No-NEC groups. Listed are all the identified DEGs (q-value<0.2), with corresponding location, average FPKM in each group, the (base 2) log of the fold change, the value of the test statistic from Cufflinks, the uncorrected p-value and FDR-adjusted p-value (q-value).
Table S4: Differentially expressed genes (DEGs) between Si-NEC and Co-NEC groups. Listed are all the identified DEGs (q-value<0.2), with corresponding location, average FPKM in each group, the (base 2) log of the fold change, the value of the test statistic from Cufflinks, the uncorrected p-value and FDR-adjusted p-value (q-value).
Table S5: Gene ontology enrichment analysis of DEGs between NEC and No-NEC groups. Listed are enriched gene ontology terms, corrected p-values and involved genes.
Table S6: List of gene names, primer sequences and amplicon length of all primers, used in the study. *, reference genes.

## Sheet: Table S2
gene_id	gene	locus	Co-NEC	No-NEC	log2(Co-NEC/No-NEC)	test_stat	p_value	q_value
XLOC_006631	TF	13:82429035-82469005	21.1968	12.9758	0.708023	-1.86417	5e-05	0.034134
XLOC_007586	SEC62	13:117326002-117348541	105.331	167.005	-0.664961	2.01981	5e-05	0.034134
XLOC_020124	CU207250.1	4:47615754-47616772	5.54402	13.197	-1.25121	2.1819	5e-05	0.034134
XLOC_020398	S100A1	4:104900201-104900536	1296.27	2145.13	-0.726699	1.9128	5e-05	0.034134
XLOC_020535	GSTM3	4:120827505-120830544	18.1764	36.6106	-1.01019	2.33783	5e-05	0.034134
XLOC_020549	TMEM167B	4:121458850-121471268	8.74602	20.3217	-1.21632	2.71844	5e-05	0.034134
XLOC_021461	A2M	5:65243775-65320386	5.72955	1.72717	1.73001	-2.14587	5e-05	0.034134
XLOC_029532	HBB	9:5632714-5642267	175.059	369.155	-1.07639	2.26709	5e-05	0.034134
XLOC_023587	C1orf123	6:146666251-146682921	41.951	67.9623	-0.696029	1.78106	0.0002	0.100394
XLOC_015673	DRAP1	2:5513473-5515508	144.717	219.686	-0.602209	1.69733	0.0003	0.131285
XLOC_014882	C19orf60	2:59065440-59068526	73.9052	112.221	-0.602595	1.58007	0.00035	0.142225
XLOC_015129	MATK	2:75502610-75510666	21.3787	32.782	-0.61673	1.58351	0.0004	0.155155

## Sheet: Table S3
gene_id	gene	locus	Si-NEC	No-NEC	log2(Si-NEC/No-NEC)	test_stat	p_value	q_value
XLOC_000304	SLC14A1	1:105409881-105444567	26.0305	14.8974	0.805146	1.86996	5e-05	0.0275323
XLOC_003272	DDX58	10:38145073-38192651	6.67421	2.95311	1.17636	1.94804	5e-05	0.0275323
XLOC_005208	CCL2	12:42514167-42516128	13.3081	1.23917	3.42486	2.98371	5e-05	0.0275323
XLOC_009515	DDX60	14:22291777-22365521	1.95659	0.31009	2.65758	2.38412	5e-05	0.0275323
XLOC_009955	OPALIN	14:117428203-117444403	31.7317	53.0717	-0.742018	-1.77165	5e-05	0.0275323
XLOC_010107	ADAM8	14:153183590-153194302	3.74859	0.225484	4.05525	1.60767	5e-05	0.0275323
XLOC_012292	AGXT2	16:21478634-21519015	4.10639	1.16166	1.82169	2.12157	5e-05	0.0275323
XLOC_015021	PIN1	2:68943610-68957203	2.92152	11.4346	-1.96862	-2.70594	5e-05	0.0275323
XLOC_019792	TXNIP	4:108991305-108995645	37.6244	19.7927	0.9267	2.23862	5e-05	0.0275323
XLOC_020139	CA2	4:56156731-56174841	25.7139	13.3404	0.946745	2.11726	5e-05	0.0275323
XLOC_020406	S100A8	4:105091815-105092868	12.2214	1.73128	2.8195	2.1959	5e-05	0.0275323
XLOC_021527	USP18	5:72536454-72596714	9.69141	2.83807	1.77179	2.28588	5e-05	0.0275323
XLOC_024028	CEACAM19	6:46995329-47016924	0.993515	5.21777	-2.39282	-2.34968	5e-05	0.0275323
XLOC_025353	EDN1	7:9152652-9159251	3.88355	1.12488	1.7876	2.36816	5e-05	0.0275323
XLOC_026317	IER3	7:26987520-26988891	4.40201	1.03301	2.09131	2.13306	5e-05	0.0275323
XLOC_028227	ENPEP	8:119968857-120061196	17.0797	1.94702	3.13294	3.5598	5e-05	0.0275323
XLOC_029617	LRRC32	9:11908051-11926467	2.67244	1.04928	1.34876	1.9666	5e-05	0.0275323
XLOC_029973	PDK4	9:82625076-82638263	19.134	8.40878	1.18617	2.73315	5e-05	0.0275323
XLOC_029532	HBB	9:5632714-5642267	155.167	367.191	-1.24271	-2.16689	0.0001	0.0461351
XLOC_029752	CRYAB	9:44426922-44435231	42.2512	21.3876	0.982217	1.8819	0.0001	0.0461351
XLOC_034018	ALAS2	X:53807664-53832133	0.77203	2.30916	-1.58064	-1.22301	0.0001	0.0461351
XLOC_016001	ADM	2:52576214-52578540	3.5189	0.893032	1.97834	2.10096	0.00015	0.0656538
XLOC_020549	TMEM167B	4:121458850-121471268	10.0849	20.2226	-1.00377	-1.83055	0.00015	0.0656538
XLOC_000011	FRMD1	1:2646515-2672308	2.43591	4.82757	-0.986835	-1.57216	0.0002	0.08535
XLOC_010015	SORCS1	14:127828681-128359922	7.85133	3.17355	1.30684	1.49103	0.00025	0.0992442
XLOC_021455	CLEC2B	5:64827996-64857595	2.80011	0.929151	1.5915	1.7375	0.0003	0.116386
XLOC_016447	ARRDC3	2:101569558-101583976	13.6882	8.12706	0.752126	1.70426	0.00035	0.132767

## Sheet: Table S4
gene_id	gene	locus	Si-NEC	Co-NEC	log2(Si-NEC/Co-NEC)	test_stat	p_value	q_value
XLOC_010107	ADAM8	14:153183590-153194302	3.84697	0.295839	3.70084	1.91515	5e-05	0.0114247
XLOC_016001	ADM	2:52576214-52578540	3.60122	1.07818	1.73989	2.25175	5e-05	0.0114247
XLOC_020301	ATP1A4	4:98218152-98273614	3.2185	7.31024	-1.18353	-2.04881	5e-05	0.0114247
XLOC_026336	C4A	7:27729057-27744181	4.96804	2.7116	0.873534	1.98216	5e-05	0.0114247
XLOC_020139	CA2	4:56156731-56174841	26.4537	13.9149	0.926841	2.66046	5e-05	0.0114247
XLOC_020301	CASQ1	4:98218152-98273614	3.2185	7.31024	-1.18353	-2.04881	5e-05	0.0114247
XLOC_005208	CCL2	12:42514167-42516128	13.586	1.14561	3.56794	3.69579	5e-05	0.0114247
XLOC_005187	CCL23	12:41160876-41165234	8.98481	3.01187	1.57683	2.21463	5e-05	0.0114247
XLOC_019558	CEBPD	4:87368560-87610320	52.9931	31.7243	0.740216	2.01882	5e-05	0.0114247
XLOC_021455	CLEC2B	5:64827996-64857595	2.87185	0.878552	1.70878	2.04749	5e-05	0.0114247
XLOC_029752	CRYAB	9:44426922-44435231	43.4945	21.3689	1.02532	2.58676	5e-05	0.0114247
XLOC_003272	DDX58	10:38145073-38192651	6.82827	3.33651	1.03318	2.23777	5e-05	0.0114247
XLOC_009515	DDX60	14:22291777-22365521	1.9982	0.363657	2.45805	2.84876	5e-05	0.0114247
XLOC_004997	DHX58	12:20937840-20946850	7.24278	2.676	1.43646	2.40499	5e-05	0.0114247
XLOC_025353	EDN1	7:9152652-9159251	3.97739	1.26503	1.65265	2.67778	5e-05	0.0114247
XLOC_028227	ENPEP	8:119968857-120061196	17.5565	4.28333	2.0352	5.8026	5e-05	0.0114247
XLOC_003474	EPHX1	10:15979715-16054455	84.8939	52.1914	0.701849	1.84976	5e-05	0.0114247
XLOC_000011	FRMD1	1:2646515-2672308	2.49598	4.94433	-0.98617	-2.02167	5e-05	0.0114247
XLOC_012219	GPX3	16:78282293-78290916	11.2964	6.28605	0.845632	1.86796	5e-05	0.0114247
XLOC_020535	GSTM3	4:120827505-120830544	51.7812	18.4851	1.48607	3.62896	5e-05	0.0114247
XLOC_026317	IER3	7:26987520-26988891	4.5066	1.26749	1.83007	2.2801	5e-05	0.0114247
XLOC_009217	IFIT1	14:110176146-110236040	21.0024	7.28521	1.52751	2.69846	5e-05	0.0114247
XLOC_009217	IFIT3	14:110176146-110236040	21.0024	7.28521	1.52751	2.69846	5e-05	0.0114247
XLOC_029617	LRRC32	9:11908051-11926467	2.73195	1.27548	1.09889	1.8512	5e-05	0.0114247
XLOC_021422	MGP	5:61053984-61058431	18.9614	9.19034	1.04488	1.75673	5e-05	0.0114247
XLOC_022740	MT3	6:26353001-26416191	5864.46	3879.21	0.596237	1.90353	5e-05	0.0114247
XLOC_007917	MX1	13:214988888-215015090	62.7619	33.3692	0.91137	2.22933	5e-05	0.0114247
XLOC_008873	OAS2	14:41196195-41208983	16.3274	7.40658	1.14042	2.39266	5e-05	0.0114247
XLOC_009955	OPALIN	14:117428203-117444403	32.5576	48.1482	-0.564488	-1.74275	5e-05	0.0114247
XLOC_029973	PDK4	9:82625076-82638263	19.6789	11.5639	0.767026	2.2925	5e-05	0.0114247
XLOC_015021	PIN1	2:68943610-68957203	2.99571	10.11	-1.75481	-2.83245	5e-05	0.0114247
XLOC_003417	RGS2	10:2543421-2547656	26.4848	16.7248	0.663177	1.79144	5e-05	0.0114247
XLOC_020406	S100A8	4:105091815-105092868	12.5325	1.36855	3.19496	2.8241	5e-05	0.0114247
XLOC_019738	S100A9	4:105063476-105066298	13.9166	0.8893	3.968	3.72501	5e-05	0.0114247
XLOC_019568	SELP	4:88990333-89026155	1.46696	0.575246	1.35058	1.78749	5e-05	0.0114247
XLOC_000304	SLC14A1	1:105409881-105444567	26.768	15.2799	0.808873	2.35229	5e-05	0.0114247
XLOC_009102	SRGN	14:78196158-78216094	5.59591	2.3898	1.22749	1.83123	5e-05	0.0114247
XLOC_020308	TAGLN2	4:98615628-98624083	17.7892	10.0532	0.823346	1.93324	5e-05	0.0114247
XLOC_006631	TF	13:82429035-82469005	13.6103	21.5576	-0.663496	-1.82964	5e-05	0.0114247
XLOC_021121	TST	5:8349104-8358974	123.49	72.3743	0.770851	2.31631	5e-05	0.0114247
XLOC_019792	TXNIP	4:108991305-108995645	38.6496	23.1975	0.736484	2.2967	5e-05	0.0114247
XLOC_021527	USP18	5:72536454-72596714	9.89168	1.93451	2.35425	3.77867	5e-05	0.0114247
XLOC_028854	FOLH1B	9:25629725-25690061	14.9022	23.1769	-0.637168	-1.7397	0.0001	0.0216924
XLOC_028966	TAGLN	9:49630123-49636694	17.0561	10.1477	0.749135	1.64331	0.0001	0.0216924
XLOC_025565	ARMC12	7:36514534-36532977	1.07051	0.473956	1.17547	1.37298	0.00015	0.0317352
XLOC_025768	CLEC14A	7:66529030-66532065	4.69354	2.75854	0.766773	1.67538	0.00015	0.0317352
XLOC_024028	CEACAM19	6:46995329-47016924	1.01731	3.07766	-1.59707	-1.76687	0.0002	0.0393954
XLOC_025775	NFKBIA	7:69417308-69420851	19.2913	12.6289	0.611216	1.56398	0.0002	0.0393954
XLOC_018722	RSAD2	3:137666390-137683561	1.9399	0.615819	1.6554	1.53848	0.0002	0.0393954
XLOC_006402	TMEM158	13:31445135-31447611	89.6542	57.6156	0.637911	1.56674	0.0002	0.0393954
XLOC_005631	IGFBP4	12:22270943-22290540	39.7028	27.788	0.51478	1.5486	0.00025	0.0481376
XLOC_021747	LGALS1	5:7642311-7646221	43.2475	27.9241	0.631106	1.52933	0.0003	0.0552806
XLOC_024535	AQP4	6:104383368-104394429	135.475	190.672	-0.493066	-1.59986	0.00035	0.0599795
XLOC_020398	S100A1	4:104900201-104900536	1867.25	1317.52	0.503093	1.55835	0.00035	0.0599795
XLOC_009279	SCD	14:120964205-120980930	72.2467	102.066	-0.498497	-1.61425	0.00035	0.0599795
XLOC_014659	UBE2L6	2:12987516-13002993	38.6195	24.628	0.649033	1.61974	0.00035	0.0599795
XLOC_033209	ND3	MT:10652-10998	25605.9	17827.5	0.522371	1.55744	0.0004	0.0659115
XLOC_021439	YBX3	5:64060705-64084599	16.275	10.9268	0.574788	1.48525	0.00045	0.0714042
XLOC_019748	S100A11	4:106194307-106200646	40.487	24.5156	0.72376	1.39646	0.0006	0.0934745
XLOC_016447	ARRDC3	2:101569558-101583976	14.0798	9.90234	0.507787	1.49378	0.00065	0.0985757
XLOC_016429	HAPLN1	2:93941229-94019478	13.3336	18.4295	-0.466956	-1.45356	0.00065	0.0985757
XLOC_012950	MYL9	17:45264860-45272225	5.47723	3.17793	0.785357	1.44128	0.00065	0.0985757
XLOC_029277	SLC26A4	9:118119982-118185036	0.580521	1.25464	-1.11185	-1.40712	0.0008	0.118186
XLOC_024414	FAM167B	6:82690528-82692173	1.93605	0.464121	2.06054	1.71058	0.00085	0.1245
XLOC_012292	AGXT2	16:21478634-21519015	4.22953	0.312789	3.75724	3.43768	0.00095	0.135668
XLOC_016530	P4HA2	2:139853389-139885965	5.652	3.43832	0.717059	1.42028	0.0011	0.154514
XLOC_016596	CD14	2:148290319-148295499	12.572	7.71503	0.704471	1.42103	0.00115	0.158932
XLOC_029850	ROBO4	9:57598520-57613249	3.41084	2.16653	0.654742	1.41758	0.00115	0.158932
XLOC_027813	PLAC8	8:144540019-144574144	5.56726	2.40796	1.20915	1.42318	0.00135	0.179341
XLOC_003296	VIM	10:48227004-48235670	198.316	146.411	0.437776	1.40291	0.00135	0.179341
XLOC_006415	CCR5	13:32547167-32551732	1.72586	2.82518	-0.711026	-1.37795	0.0014	0.184552
XLOC_003421	RGS18	10:3286931-3305931	0.9284	0.389783	1.25208	1.38361	0.0015	0.191832
XLOC_029105	BTG2	9:70327444-70331400	3.42906	2.04884	0.743009	1.42813	0.00155	0.193886
XLOC_028241	RPL34	8:121707305-121711669	1390.17	1043.73	0.413513	1.34711	0.00155	0.193886
XLOC_001698	THBS1	1:146904801-146923333	2.43441	1.53931	0.66129	1.28555	0.00155	0.193886
XLOC_004907	PECAM1	12:14660874-14717153	9.79105	6.74959	0.536662	1.14511	0.0016	0.19726

## Sheet: Table S5
GOID	GOTerm	Ontology Source	Term PValue	Term PValue Corrected with Bonferroni step down	Group PValue	Group PValue Corrected with Bonferroni step down	GOLevels	GOGroups	% Associated Genes	Nr. Genes	Associated Genes Found
GO:0002523	leukocyte migration involved in inflammatory response	GO_BiologicalProcess-GOA_09.02.2016_16h18	6.1e-07	5.5e-06	6.1e-07	1.8e-06	[3, 5, 6, 7]	Group0	23.0769	3	[ADAM8, CCL2, S100A8]
GO:0034103	regulation of tissue remodeling	GO_BiologicalProcess-GOA_09.02.2016_16h18	0.00013	0.00013	6.7e-05	0.00013	[3, 4]	Group1	4.05405	3	[ADAM8, CA2, PDK4]
GO:0046850	regulation of bone remodeling	GO_BiologicalProcess-GOA_09.02.2016_16h18	3.1e-05	0.00022	6.7e-05	0.00013	[4, 5]	Group1	6.52174	3	[ADAM8, CA2, PDK4]
GO:0045124	regulation of bone resorption	GO_BiologicalProcess-GOA_09.02.2016_16h18	1.5e-05	0.00012	6.7e-05	0.00013	[3, 4, 5, 6, 7]	Group1	8.33333	3	[ADAM8, CA2, PDK4]
GO:0045453	bone resorption	GO_BiologicalProcess-GOA_09.02.2016_16h18	6.7e-05	0.00027	6.7e-05	0.00013	[5, 6]	Group1	5.08475	3	[ADAM8, CA2, PDK4]
GO:0006885	regulation of pH	GO_BiologicalProcess-GOA_09.02.2016_16h18	0.00012	0.00025	6.7e-05	0.00013	[8]	Group1	4.10959	3	[CA2, EDN1, PDK4]
GO:0045428	regulation of nitric oxide biosynthetic process	GO_BiologicalProcess-GOA_09.02.2016_16h18	7.4e-05	0.00022	0.0001	0.0001	[4, 5, 6, 7]	Group2	4.91803	3	[AGXT2, EDN1, HBB]
GO:1903428	positive regulation of reactive oxygen species biosynthetic process	GO_BiologicalProcess-GOA_09.02.2016_16h18	5.4e-05	0.00027	0.0001	0.0001	[4, 5, 6, 7]	Group2	5.45455	3	[AGXT2, EDN1, HBB]
GO:1904407	positive regulation of nitric oxide metabolic process	GO_BiologicalProcess-GOA_09.02.2016_16h18	3.6e-05	0.00021	0.0001	0.0001	[4, 5, 6, 7]	Group2	6.25	3	[AGXT2, EDN1, HBB]
GO:0045429	positive regulation of nitric oxide biosynthetic process	GO_BiologicalProcess-GOA_09.02.2016_16h18	3.6e-05	0.00021	0.0001	0.0001	[5, 6, 7, 8]	Group2	6.25	3	[AGXT2, EDN1, HBB]

## Sheet: Table S6
Gene name	Gene symbol	Sequence (5' to 3')	Sequence (5' to 3')	Amplicon length
ACTB	Actin, Beta	CTACGTCGCCCTGGACTTC	GCAGCTCGTAGCTCTTCTCC	76
AGER	Advanced Glycosylation End-Product Specific Receptor	AGGTGGAGCTGTACCTCCTG	TCCTTGGTCCAGTGGATTTG	87
ALAS2	5'-Aminolevulinate Synthase 2	CTAGCCACATCATCCCCATT	CCATGCTTGGAGAGAAGGAG	79
BDNF	Brain Derived Neurotrophic Factor	AAACCGGGCACCAAAGATTC	CTCGGACGTTGGCTTCTTTC	248
CA2	Carbonic Anhydrase 2	TGGTTCATTGGAACACCAAA	AACACCCAAAACAGCCAGTC	77
CCL2	C-C Motif Chemokine Ligand 2	CTTCTGCACCCAGGTCCTT	CGCTGCATCGAGATCTTCTT	93
CD14	CD14	GGGTTCCTGCTCAGATTCTG	CCCACGACACATTACGGAGT	164
CLEC14a	C-Type Lectin Domain Family 14 Member A	AGAACGTGGTCACCCAGTGT	TCCTCGGGAATAGATGTTGC	89
CRYAB	Crystallin Alpha B	TCCCTGAGCCCCTTCTACTT	CATCTCTGAGAGCCCAGTGTC	78
EDN1	Endothelin 1	GCTGGTGATGGGAAGAAAAA	GCTTGGCGATGTGAAAAGAT	77
GAPDH	Glyceraldehyde-3-phosphate dehydrogenase	ACCCAGAAGACTGTGGATGG	AAGCAGGGATGATGTTCTGG	79
HBB	Hemoglobin Subunit Beta	CTCCTGGGCAACGTGATAGT	CAGCCACCACCTTCTGAAA	94
IER3	Immediate Early Response 3	GAACCCTGCCAAAAAGCTAC	ACACACCCTCTTCAGCCATC	77
IL6	Interleukin 6	TGGGTTCAATCAGGAGACCT	CAGCCTCGACATTTCCCTTA	116
IL8	Interleukin 8	GAAGAGAACTGAGAAGCAACAACA	TTGTGTTGGCATCTTTACTGAGA	99
MMP8	Matrix Metallopeptidase 8	ACTATGGCTTCCCGAGCAGT	AGGAAGAAGTGATGTTGCTGG	205
OPALIN	Oligodendrocytic Myelin Paranodal And Inner Loop Protein	CTGCTGGTGGCCTTACTGTT	TTCACAAGGCCTCTCGATTT	84
PDK4	Pyruvate Dehydrogenase Kinase 4	ACCAGGAAAACTGGCCTTCT	GGAACACCACCTCCTCTGTC	100
PPIA	peptidylprolyl isomerase A (cyclophilin A)	CAAGACTGAGTGGTTGGATGG	TGTCCACAGTCAGCAATGGT	138
p75	Nerve Growth Factor Receptor	CTGCAAGCAGAACAAGCAAG	TCTGGCTGTCCACAGAGATG	107
RPL13A	Ribosomal protein L13a	ATTGTGGCCAAGCAGGTACT	AATTGCCAGAAATGTTGATGC	76
S100A8	S100 Calcium Binding Protein A8	AATTACCACGCCATCTACGC	CAGGTTTCTGCGTCCTTTTT	89
S100A9	S100 Calcium Binding Protein A9	GCCAAACTTTCTCAAGAAGCA	AGTGTCCAGGTCTTCCAGGAT	70
SELP	Selectin P	CCTAGCAGGGCCATTGAC	CCCACCCATCACTAAACCTG	85
SAA	Serum Amyloid A	GCTAAAGTGATCAGCGATGC	AGTGGTTGGGGTCCTTGC	145
TAGLN2	Transgelin 2	AGCGCTATGGCATCAACAC	ACACAGGCCATGTTCTTTCC	73
TF	Transferrin	CTCAACCTCAAAACTCCTGGAA	CCGTCTCCATCAGGTGGTA	82
THBS1	Thrombospondin 1	CAGAGAGACACCGACATGGA	GTCAAGCTGATCCGGATTGT	78
TLR4	Toll like receptor 4	TGGTGTCCCAGCACTTCATA	CAACTTCTGCAGGACGATGA	116
TTR	Transthyretin	TGCTGGTGAATCCAAGTGTC	CACTTTCACGCCTACGTTCA	85
TXNIP	Thioredoxin Interacting Protein	GGTTCTGTGAAGGTGATGAGATT	GGGCTACAATGGCAGCTTT	90
VIM	Vimentin	GTACCGGAGACAGGTGCAGT	CGTTCCAGAGACTCGTTGGT	72
